# Supplementary material for: Optimization of Constitutive Promoters Using a Promoter-Trapping Vector in Burkholderia pyrrocinia JK-SH007
Source: Int J Mol Sci. 2023 May 29;24(11):9419. doi: 10.3390/ijms24119419 (PMC10253294; doi:10.3390/ijms24119419)
Supplement: Supplementary file 1 [file ijms-24-09419-s001.zip]

Archive with 1 entries (1 files):
- ijms-2364827-supplementary.pdf
